# Supplementary material for: Preference of Older Adults for Flexibility in Service and Providers in Community-Based Social Care: A Discrete Choice Experiment
Source: Int J Environ Res Public Health. 2022 Jan 8;19(2):686. doi: 10.3390/ijerph19020686 (PMC8775504; doi:10.3390/ijerph19020686)
Supplement: Supplementary file 1 [file ijerph-19-00686-s001.zip]

Archive with 1 entries (1 files):
- ijerph-1499529-supplementary.pdf
